# Supplementary material for: Time Trends in Ischemic Heart Disease Mortality Attributable to PM2.5 Exposure in Southeastern China from 1990 to 2019: An Age-Period-Cohort Analysis
Source: Int J Environ Res Public Health. 2023 Jan 5;20(2):973. doi: 10.3390/ijerph20020973 (PMC9859070; doi:10.3390/ijerph20020973)
Supplement: Supplementary file 1 [file ijerph-20-00973-s001.zip]

Archive with 1 entries (1 files):
- ijerph-2063516-supplementary.pdf
